# Supplementary material for: Post-Effects of Time-Restricted Feeding against Adipose Tissue Inflammation and Insulin Resistance in Obese Mice
Source: Nutrients. 2023 Jun 2;15(11):2617. doi: 10.3390/nu15112617 (PMC10255447; doi:10.3390/nu15112617)
Supplement: Supplementary file 1 [file nutrients-15-02617-s001.zip]

Archive with 1 entries (1 files):
- nutrients-2400917-supplementary.pdf
